# Supplementary material for: Exploring the Effects of Different Bacteria Additives on Fermentation Quality, Microbial Community and In Vitro Gas Production of Forage Oat Silage
Source: Animals (Basel). 2022 Apr 27;12(9):1122. doi: 10.3390/ani12091122 (PMC9100174; doi:10.3390/ani12091122)
Supplement: Supplementary file 1 [file animals-12-01122-s001.zip]

Archive with 1 entries (1 files):
- animals-1660144-supplementary.pdf
